# Supplementary material for: The Association Between Endometriosis Treatments and Depression and/or Anxiety in a Population-Based Pathologically Confirmed Cohort of People with Endometriosis
Source: Womens Health Rep (New Rochelle). 2023 Nov 20;4(1):551–61. doi: 10.1089/whr.2023.0068 (PMC10664573; doi:10.1089/whr.2023.0068)
Supplement: Supplemental data [file Suppl_TableS2-S4.zip]

Archive with 3 entries (3 files):
- SupplementaryTable2.docx
- SupplementaryTable3.docx
- SupplementaryTable4.docx
